# Supplementary material for: Metabolomic Profile at Birth, Bronchiolitis and Recurrent Wheezing: A 3-Year Prospective Study
Source: Metabolites. 2021 Nov 30;11(12):825. doi: 10.3390/metabo11120825 (PMC8706329; doi:10.3390/metabo11120825)
Supplement: Supplementary file 1 [file metabolites-11-00825-s001.zip]

Archive with 3 entries (3 files):
- data.xlsx
- Supplementary_Materials_MS.pdf
- Table_S2.xlsx
